# Supplementary material for: Changing Rhizosphere Microbial Community and Metabolites with Developmental Stages of Coleus barbatus
Source: Microorganisms. 2023 Mar 9;11(3):705. doi: 10.3390/microorganisms11030705 (PMC10056624; doi:10.3390/microorganisms11030705)
Supplement: Supplementary file 1 [file microorganisms-11-00705-s001.zip]

Archive with 6 entries (6 files):
- Supplementary Figure S1.jpg
- Supplementary Figure S2.jpg
- Supplementary Figure S3.jpg
- Supplementary Figure S4.jpg
- Supplementary Figure S5.jpg
- Supplementary Figure S6.jpg
